# Supplementary material for: An Inverse Method to Estimate the Root Water Uptake Source-Sink Term in Soil Water Transport Equation under the Effect of Superabsorbent Polymer
Source: PLoS One. 2016 Aug 9;11(8):e0159936. doi: 10.1371/journal.pone.0159936 (PMC4978451; doi:10.1371/journal.pone.0159936)
Supplement: S1 Appendix — (XLSX) [file pone.0159936.s001.xlsx]

## Sheet: Fig.1
Depth	T=0d	T=1d	T=3d	T=5d	T=8d	T=10d	T=13d	T=15d	T=17d	T=20d	Theoretical values	3-5d	3-8d	3-10d	3-13d	3-15d	3-17d	3-20d
5	0.3	0.293378	0.280119	0.26683	0.246831	0.233445	0.216786	0.208157	0.201926	0.196442	0.00706966	0.0101437	0.0100929	0.00938869	0.00674297	0.00740074	0.00655147	0.00585545
10	0.3	0.294441	0.283357	0.272308	0.255785	0.244794	0.228339	0.21739	0.20646	0.190093	0.00556452	0.0038565	0.0044544	0.00485011	0.00349295	0.00571523	0.00587496	0.00599921
15	0.3	0.297	0.292158	0.286896	0.278983	0.273708	0.265809	0.260558	0.255321	0.247497	0.00259897	0.00061137	0.000508431	0.000964197	0.000685711	0.00161121	0.00190194	0.0018751
20	0.3	0.299	0.296584	0.29428	0.290792	0.288452	0.284925	0.282568	0.280208	0.276666	0.00112905	0.00183354	0.00165238	0.00148733	0.0010007	0.00116836	0.0013329	0.00134177
25	0.3	0.3	0.298495	0.297478	0.295934	0.294893	0.293318	0.292259	0.291194	0.289586	0.000497418	0.00237205	0.00232409	0.00189689	0.00128977	0.00123798	0.000881269	0.000871302
30	0.3	0.299772	0.299314	0.29885	0.298148	0.297674	0.296956	0.296472	0.295985	0.295248	0.000227104	0.000492591	0.000536	0.000485	0.000342578	0.000430851	1.91e-05	3.49e-05
35	0.3	0.299906	0.299717	0.299527	0.299238	0.299044	0.29875	0.298553	0.298354	0.298053	0.000107919	0.0018338	0.0017444	0.00131036	0.000880427	0.000632738	2.61e-05	9.51e-05
40	0.3	0.3	0.3	0.3	0.3	0.3	0.3	0.3	0.3	0.3	0	0	0	0	0	0	0	0

## Sheet: Fig.2
Depth	Theoretical values	10	100	1000	10000
5	0.00740074	0.00763327	0.00740074	0.00701551	0.00715255
10	0.00556452	0.00558813	0.00571523	0.00626054	0.00627773
15	0.00259897	0.00152779	0.00161121	0.00188663	0.00184862
20	0.00112905	0.00121553	0.00116836	0.000977308	0.000966748
25	0.000497418	0.00132679	0.00123798	0.000925089	0.000957601
30	0.000227104	0.000437129	0.000430851	0.00041942	0.000439729
35	0.000107919	0.000727879	0.000632738	0.000303365	0.000344173

## Sheet: Fig.3
Depth	Theoretical values	100D	10D	5D	0.5D	0.1D
5	0.00706966	0.0097151	0.0073867	0.0074394	0.010073	0.036615
10	0.00556452	0.00882292	0.00683443	0.00652196	0.00657935	0.000437913
15	0.00259897	0.0025809	0.00196846	0.00179003	0.00155036	0
20	0.00112905	1.34e-05	0.000601589	0.000676839	0.0010472	0.000540331
25	0.000497418	0.000510448	0.00048171	0.000700009	0.000758907	0
30	0.000227104	0.000288471	0.000279817	0.000449467	5.26e-05	0.000215729
35	0.000107919	3.58e-05	0.00016005	0.000162571	0.000564	3.82e-05

## Sheet: Fig.4
Depth	Theoretical values	100K	10K	5K	0.5K	0.1K	0.01K	0.001K
5	0.00706966	0.0113097	0.00806509	0.00768732	0.00695316	0.00694625	0.00694034	0.00801708
10	0.00556452	0.00686763	0.00591502	0.00587088	0.00623711	0.00623453	0.00623233	0.00462934
15	0.00259897	0.00153325	0.00170636	0.00177935	0.00189279	0.00189358	0.0018943	0.00235099
20	0.00112905	0.000360066	0.00126717	0.00131539	0.000994559	0.00099661	0.000998418	0.00188474
25	0.000497418	0.000171576	0.000892602	0.000916368	0.000934567	0.000935671	0.000936635	0.000598481
30	0.000227104	1.92e-05	3.58e-05	2.62e-05	0.000410684	0.000409611	0.000408652	0.000352153
35	0.000107919	0.00184089	0.000194419	7.82e-05	0.000323523	0.000325961	0.000328125	0.000360648

## Sheet: Fig.5
Depth	Theoretical values	per=0.95	per=0.9	per=0.85	per=0.8	per=0.7
5	0.00706966	0.00821531	0.00855546	0.00963372	0.0100994	0.0111876
10	0.00556452	0.00519519	0.00505261	0.00530722	0.00525798	0.00474235
15	0.00259897	0.00233095	0.00240514	0.00104537	0.000756084	0.000592285
20	0.00112905	0.000955579	0.00077726	0.00282995	0.00314358	0.00377571
25	0.000497418	0	0	0	0	0
30	0.000227104	0.000448864	0.000498007	0.00199595	0.00234635	0.00343557
35	0.000107919	0	0	0	0	0

## Sheet: Fig.6
Depth	Theoretical values	w=0.01	w=0.03	w=0.05	w=0.1
5	0.00706966	0.00700936	0.00875366	0.0111213	0.0171739
10	0.00556452	0.0062581	0.00503001	0.00416907	0
15	0.00259897	0.00188651	0.00204231	0.00010519	0
20	0.00112905	0.000978116	0.00126063	0.00126063	0.00417492
25	0.000497418	0.00092571	0.000301422	0.00223855	0.00352566
30	0.000227104	0.000419294	4.12e-05	0.000902141	0
35	0.000107919	0.000303953	0.00099228	0.00137532	0

## Sheet: Fig.7
Depth	T=0d	T=3d	T=15d	Theoretical values	Layered soil
5	0.3	0.280119	0.208173	0.00706966	0.00808493
10	0.3	0.283357	0.21739	0.00556452	0.00471094
15	0.3	0.292156	0.260531	0.00259897	0.00228036
20	0.3	0.296447	0.281922	0.00112905	0.00178303
25	0.3	0.298328	0.291064	0.000497418	0.000590135
30	0.3	0.299299	0.2961	0.000227104	0.000350544
35	0.3	0.299842	0.298897	0.000107919	0.000413023
40	0.3	0.3	0.3	0	0

## Sheet: Fig.8
Depth	T=0d	T=3d,E=0.03	T=15d,E=0.03	T=3d,E=0.1	T=15d,E=0.1	T=3d,E=0.3	T=15d,E=0.3	T=3d,E=0.6	T=15d,E=0.6	Theoretical values	E=0.03	E=0.1	E=0.3	E=0.6
5	0.3	0.279004	0.195231	0.27935	0.196696	0.280119	0.208157	0.282673	0.253455	0.00706966	0.00780499	0.00847665	0.00701551	0.00557293
10	0.3	0.283346	0.217267	0.28335	0.217298	0.283357	0.21739	0.283374	0.218208	0.00556452	0.00585295	0.00569787	0.00626054	0.0069348
15	0.3	0.292157	0.260556	0.292157	0.260556	0.292158	0.260558	0.292158	0.260567	0.00259897	0.00174725	0.00147411	0.00188663	0.00122047
20	0.3	0.296584	0.282568	0.296584	0.282568	0.296584	0.282568	0.296584	0.282568	0.00112905	0.000902922	0.000851175	0.000977308	0.000931899
25	0.3	0.298495	0.292259	0.298495	0.292259	0.298495	0.292259	0.298495	0.292259	0.000497418	0.000922765	0.00105488	0.000925089	0.000809933
30	0.3	0.299314	0.296472	0.299314	0.296472	0.299314	0.296472	0.299314	0.296472	0.000227104	0.000530275	0.000643319	0.00041942	4.51e-05
35	0.3	0.299717	0.298553	0.299717	0.298553	0.299717	0.298553	0.299717	0.298553	0.000107919	0.000199349	0.000257508	0.000303365	0.000718828
40	0.3	0.3	0.3	0.3	0.3	0.3	0.3	0.3	0.3	0	0	0	0	0
